# Supplementary material for: Efficacy of Pea Protein Supplementation in Combination with a Resistance Training Program on Muscle Performance in a Sedentary Adult Population: A Randomized, Comparator-Controlled, Parallel Clinical Trial
Source: Nutrients. 2024 Jun 26;16(13):2017. doi: 10.3390/nu16132017 (PMC11243455; doi:10.3390/nu16132017)
Supplement: Supplementary file 1 [file nutrients-16-02017-s001.zip]

Archive with 1 entries (1 files):
- nutrients-3038460-supplementary.pdf
